# Supplementary material for: Intra-pancreatic fat deposition links to widespread systemic health risks: UK Biobank prospective cohort study
Source: Insights Imaging. 2026 Feb 16;17:48. doi: 10.1186/s13244-026-02206-7 (PMC12909717; doi:10.1186/s13244-026-02206-7)
Supplement: Supplementary file 2 — Supplementary information [file 13244_2026_2206_MOESM2_ESM.xlsx]

## Sheet: ST1
Table S1. Cox regression models of the association between IPFD and 108 diseases.
Disease	ICD-10	Cumulative incidence,%(N cases/N total)	Hazard ratio	95% CI of hazard ratio	P-value	False discovery rate	PH assumption	Extended cox model
Non-insulin-dependent diabetes mellitus	E11	1.17 (286/24537)	1.274	(1.157, 1.402)	0	0	Satisfied	No
Disorders of refraction and accommodation	H52	1.95 (493/25219)	1.197	(1.103, 1.300)	0	0	Satisfied	No
Primary hypertension	I10	5.13 (930/18120)	1.137	(1.068, 1.210)	0	0	Unsatisfied	Yes
Diaphragmatic hernia	K44	2.34 (551/23581)	1.176	(1.081, 1.279)	0	0	Satisfied	No
Senile cataract	H25	3.48 (864/24847)	1.114	(1.045, 1.188)	0.001	0.009	Satisfied	No
Heart failure	I50	0.83 (210/25372)	1.214	(1.083, 1.362)	0.001	0.009	Satisfied	No
Cholelithiasis	K80	1.01 (247/24418)	1.217	(1.082, 1.368)	0.001	0.009	Satisfied	No
Gonarthrosis [arthrosis of knee]	M17	1.6 (392/24429)	1.175	(1.072, 1.288)	0.001	0.009	Satisfied	No
Gastritis and duodenitis	K29	2.55 (597/23432)	1.134	(1.046, 1.230)	0.002	0.016	Satisfied	No
Chronic renal failure	N18	1.17 (294/25042)	1.165	(1.053, 1.290)	0.003	0.021	Satisfied	No
Sleep disorders	G47	0.41 (102/24771)	1.276	(1.080, 1.509)	0.004	0.025	Satisfied	No
Cerebral infarction	I63	0.59 (150/25389)	1.214	(1.054, 1.399)	0.007	0.041	Satisfied	No
Disorders of lipoprotein metabolism and other lipidaemias	E78	4.23 (840/19852)	1.087	(1.016, 1.163)	0.016	0.07	Satisfied	No
Atrial fibrillation and flutter	I48	2.11 (522/24733)	1.103	(1.019, 1.193)	0.015	0.07	Satisfied	No
Diverticular disease of intestine	K57	4.61 (1079/23426)	1.077	(1.014, 1.145)	0.016	0.07	Satisfied	No
Coxarthrosis [arthrosis of hip]	M16	1.31 (332/25363)	1.142	(1.028, 1.270)	0.013	0.07	Satisfied	No
Gout	M10	0.38 (93/24691)	1.224	(1.031, 1.453)	0.021	0.086	Satisfied	No
Acute renal failure	N17	1.22 (310/25414)	1.116	(1.010, 1.233)	0.031	0.121	Satisfied	No
Volume depletion	E86	0.53 (135/25449)	1.172	(1.007, 1.365)	0.041	0.143	Satisfied	No
Cellulitis	L03	0.47 (114/24386)	1.198	(1.010, 1.422)	0.039	0.143	Satisfied	No
Dorsalgia	M54	1.5 (326/21683)	1.12	(1.003, 1.249)	0.043	0.143	Satisfied	No
Irritable bowel syndrome	K58	0.52 (123/23575)	0.783	(0.614, 0.999)	0.049	0.156	Satisfied	No
Female genital prolapse	N81	0.39 (96/24728)	1.229	(0.989, 1.528)	0.063	0.192	Satisfied	No
Depressive episode	F32	0.98 (220/22426)	1.125	(0.983, 1.288)	0.086	0.251	Satisfied	No
Vasomotor and allergic rhinitis	J30	0.42 (90/21321)	0.809	(0.626, 1.045)	0.105	0.294	Satisfied	No
Respiratory failure, not elsewhere classified	J96	0.38 (97/25493)	1.155	(0.967, 1.381)	0.113	0.304	Satisfied	No
Pulmonary embolism	I26	0.58 (146/25308)	1.127	(0.969, 1.311)	0.12	0.305	Satisfied	No
Hyperplasia of prostate	N40	1.68 (398/23738)	0.926	(0.839, 1.021)	0.122	0.305	Satisfied	No
Phlebitis and thrombophlebitis	I80	0.43 (106/24940)	1.143	(0.952, 1.375)	0.152	0.367	Satisfied	No
Pleural effusion, not elsewhere classified	J90	0.89 (226/25399)	1.085	(0.959, 1.227)	0.195	0.455	Satisfied	No
Migraine	G43	0.42 (100/23578)	1.141	(0.930, 1.400)	0.208	0.47	Satisfied	No
Multiple valve diseases	I08	0.59 (149/25450)	1.092	(0.940, 1.268)	0.249	0.471	Satisfied	No
Nonrheumatic mitral valve disorders	I34	0.52 (133/25397)	1.1	(0.938, 1.291)	0.242	0.471	Satisfied	No
Gastro-oesophageal reflux disease	K21	3.1 (678/21862)	1.051	(0.970, 1.140)	0.224	0.471	Satisfied	No
Fibroblastic disorders	M72	0.5 (121/24341)	1.115	(0.937, 1.328)	0.22	0.471	Satisfied	No
Osteoporosis without pathological fracture	M81	0.87 (216/24775)	0.899	(0.752, 1.074)	0.24	0.471	Unsatisfied	Yes
Menopausal and other perimenopausal disorders	N95	0.41 (97/23634)	0.826	(0.602, 1.133)	0.236	0.471	Satisfied	No
Vitamin d deficiency	E55	0.38 (97/25454)	1.124	(0.917, 1.377)	0.261	0.48	Satisfied	No
Gastric ulcer	K25	0.37 (93/25066)	1.121	(0.914, 1.374)	0.274	0.48	Satisfied	No
Calculus of kidney and ureter	N20	0.37 (92/24991)	1.115	(0.919, 1.355)	0.269	0.48	Satisfied	No
Angina pectoris	I20	1.02 (249/24529)	1.067	(0.948, 1.201)	0.283	0.483	Satisfied	No
Glaucoma	H40	0.75 (186/24765)	0.925	(0.791, 1.082)	0.328	0.526	Satisfied	No
Nonrheumatic aortic valve disorders	I35	0.56 (143/25424)	1.073	(0.925, 1.243)	0.353	0.526	Satisfied	No
Complications and ill-defined descriptions of heart disease	I51	1.17 (292/24963)	1.055	(0.948, 1.176)	0.325	0.526	Satisfied	No
Pneumonia, organism unspecified	J18	1.22 (298/24459)	1.054	(0.944, 1.178)	0.348	0.526	Satisfied	No
Inguinal hernia	K40	1.2 (288/24011)	1.054	(0.944, 1.178)	0.345	0.526	Satisfied	No
Skin changes due to chronic exposure to nonionising radiation	L57	0.55 (134/24546)	1.083	(0.921, 1.274)	0.335	0.526	Satisfied	No
Paralytic ileus and intestinal obstruction without hernia	K56	0.5 (126/25420)	0.914	(0.750, 1.114)	0.373	0.544	Satisfied	No
Acute myocardial infarction	I21	0.86 (215/24937)	0.94	(0.818, 1.080)	0.382	0.546	Satisfied	No
Diarrhoea and gastro-enteritis of presumed infectious origin	A09	1.19 (296/24834)	0.948	(0.835, 1.077)	0.412	0.577	Satisfied	No
Seborrhoeic keratosis	L82	0.42 (100/23788)	0.912	(0.728, 1.144)	0.426	0.585	Satisfied	No
Obstructive and reflux uropathy	N13	0.46 (117/25403)	1.071	(0.900, 1.277)	0.437	0.588	Satisfied	No
Spondylosis	M47	1.06 (258/24421)	1.048	(0.925, 1.188)	0.464	0.613	Satisfied	No
Atrioventricular and left bundle-branch block	I44	0.88 (224/25376)	1.043	(0.922, 1.180)	0.503	0.636	Satisfied	No
Unspecified acute lower respiratory infection	J22	0.47 (110/23237)	1.065	(0.883, 1.286)	0.509	0.636	Satisfied	No
Oesophagitis	K20	0.48 (120/24779)	0.93	(0.751, 1.152)	0.505	0.636	Satisfied	No
Follicular cysts of skin and subcutaneous tissue	L72	0.37 (93/24813)	1.065	(0.859, 1.320)	0.567	0.696	Satisfied	No
Hypotension	I95	1.03 (261/25256)	1.028	(0.909, 1.163)	0.655	0.791	Satisfied	No
Polyarthrosis	M15	0.71 (180/25272)	0.966	(0.821, 1.136)	0.673	0.798	Satisfied	No
Mononeuropathies of upper limb	G56	0.39 (97/24582)	0.963	(0.767, 1.209)	0.745	0.851	Satisfied	No
Retinal detachments and breaks	H33	0.36 (90/25196)	1.036	(0.828, 1.297)	0.757	0.851	Satisfied	No
Asthma	J45	0.63 (140/22054)	1.031	(0.865, 1.228)	0.732	0.851	Satisfied	No
Shoulder lesions	M75	0.39 (93/24152)	1.036	(0.823, 1.303)	0.766	0.851	Satisfied	No
Visual disturbances	H53	0.5 (126/25136)	0.973	(0.801, 1.184)	0.789	0.863	Satisfied	No
Chronic ischaemic heart disease	I25	2.27 (554/24433)	1.011	(0.931, 1.097)	0.801	0.863	Satisfied	No
Disorders of mineral metabolism	E83	0.62 (157/25423)	1.003	(0.853, 1.179)	0.971	0.989	Satisfied	No
Mental and behavioural disorders due to use of tobacco	F17	0.54 (131/24267)	0.997	(0.828, 1.200)	0.975	0.989	Satisfied	No
Nerve root and plexus compressions in diseases classified elsewhere	G55	0.43 (108/25292)	0.993	(0.808, 1.221)	0.95	0.989	Satisfied	No
Varicose veins of lower extremities	I83	0.45 (109/24277)	1.005	(0.826, 1.222)	0.964	0.989	Satisfied	No
Iron deficiency anaemia	D50	1.06 (261/24535)	1	(0.880, 1.137)	0.999	0.999	Satisfied	No

## Sheet: ST2
Table S2. Sensitivity analyses of the association between IPFD and 17 diseases.
Disease	ICD-10	Cumulative incidence,%(N cases/N total)	Hazard ratio	95% CI of hazard ratio	P-value	False discovery rate	PH assumption	Extended cox model
Non-insulin-dependent diabetes mellitus	E11	1.11 (272/24519)	1.287	(1.167, 1.418)	0	0	Satisfied	No
Disorders of refraction and accommodation	H52	1.91 (482/25204)	1.204	(1.110, 1.308)	0	0	Satisfied	No
Primary hypertension	I10	4.9 (885/18074)	1.139	(1.068, 1.214)	0	0	Unsatisfied	Yes
Diaphragmatic hernia	K44	2.21 (521/23548)	1.156	(1.059, 1.261)	0.001	0.001	Satisfied	No
Senile cataract	H25	3.38 (839/24818)	1.117	(1.047, 1.192)	0.001	0.001	Satisfied	No
Heart failure	I50	0.8 (204/25362)	1.218	(1.085, 1.367)	0.001	0.001	Satisfied	No
Cholelithiasis	K80	0.97 (237/24404)	1.223	(1.085, 1.377)	0.001	0.001	Satisfied	No
Gonarthrosis [arthrosis of knee]	M17	1.52 (370/24403)	1.181	(1.074, 1.297)	0.001	0.001	Satisfied	No
Sleep disorders	G47	0.38 (93/24758)	1.334	(1.124, 1.582)	0.001	0.001	Satisfied	No
Gastritis and duodenitis	K29	2.41 (565/23396)	1.139	(1.049, 1.237)	0.002	0.002	Satisfied	No
Chronic renal failure	N18	1.13 (283/25027)	1.162	(1.047, 1.288)	0.005	0.005	Satisfied	No
Cerebral infarction	I63	0.56 (143/25378)	1.215	(1.051, 1.406)	0.008	0.008	Satisfied	No

## Sheet: ST3
Table S3. Subgroup Analyses for 17 IPFD associated manifestations.
Disease	Male HR (95% CI)	Female HR (95% CI)	P-interaction (Sex)	Age <60 HR (95% CI)	Age ≥60 HR (95% CI)	P-interaction (Age)	Non-white HR (95% CI)	White HR (95% CI)	P-interaction (Race)	Never smoker HR (95% CI)	Ever smoker HR (95% CI)	P-interaction (Smoking)	Never drinker HR (95% CI)	Ever drinker HR (95% CI)	P-interaction (Alcohol)	BMI <30 HR (95% CI)	BMI ≥30 HR (95% CI)	P-interaction (Obesity)
Non-insulin-dependent diabetes mellitus	Male : 1.20 (1.07-1.35)	Female : 1.49 (1.25-1.78)	0.006	<60 : 1.38 (1.12-1.69)	≥60 : 1.24 (1.12-1.38)	0.221	non-white : 1.10 (0.70-1.71)	white : 1.28 (1.16-1.41)	0.717	Never : 1.31 (1.14-1.50)	Previous_current : 1.25 (1.09-1.42)	0.806	Never : 0.93 (0.57-1.54)	Previous or current : 1.29 (1.17-1.42)	0.076	＜30 : 1.32 (1.16-1.50)	≥30 : 1.20 (1.04-1.39)	0.066
Disorders of refraction and accommodation	Male : 1.24 (1.12-1.38)	Female : 1.14 (1.00-1.29)	0.565	<60 : 1.18 (0.82-1.70)	≥60 : 1.20 (1.10-1.30)	0.353	non-white : 1.39 (1.00-1.94)	white : 1.19 (1.09-1.29)	0.551	Never : 1.20 (1.07-1.34)	Previous_current : 1.19 (1.06-1.34)	0.839	Never : 1.22 (0.82-1.82)	Previous or current : 1.20 (1.10-1.30)	0.707	＜30 : 1.20 (1.09-1.31)	≥30 : 1.19 (1.01-1.41)	0.672
Primary hypertension	Male : 1.14 (1.05-1.23)	Female : 1.15 (1.03-1.28)	0.903	<60 : 1.24 (1.07-1.43)	≥60 : 1.12 (1.04-1.20)	0.161	non-white : 1.17 (0.91-1.51)	white : 1.14 (1.07-1.21)	0.734	Never : 1.13 (1.04-1.23)	Previous_current : 1.15 (1.05-1.26)	0.718	Never : 0.95 (0.66-1.36)	Previous or current : 1.14 (1.07-1.22)	0.579	＜30 : 1.16 (1.08-1.25)	≥30 : 1.08 (0.96-1.21)	0.411
Diaphragmatic hernia	Male : 1.12 (1.00-1.26)	Female : 1.25 (1.10-1.41)	0.14	<60 : 1.33 (1.12-1.57)	≥60 : 1.14 (1.03-1.25)	0.2	non-white : 1.24 (0.91-1.70)	white : 1.17 (1.08-1.28)	0.358	Never : 1.15 (1.03-1.29)	Previous_current : 1.20 (1.06-1.36)	0.641	Never : 0.88 (0.52-1.47)	Previous or current : 1.19 (1.09-1.29)	0.385	＜30 : 1.16 (1.05-1.29)	≥30 : 1.19 (1.02-1.38)	0.503
Senile cataract	Male : 1.12 (1.03-1.22)	Female : 1.10 (1.00-1.22)	0.958	<60 : 1.00 (0.71-1.41)	≥60 : 1.12 (1.05-1.19)	0.509	non-white : 1.23 (0.95-1.61)	white : 1.11 (1.04-1.18)	0.258	Never : 1.11 (1.02-1.22)	Previous_current : 1.11 (1.02-1.22)	0.99	Never : 1.07 (0.79-1.45)	Previous or current : 1.12 (1.05-1.19)	0.556	＜30 : 1.13 (1.05-1.22)	≥30 : 1.07 (0.94-1.23)	0.481
Heart failure	Male : 1.20 (1.06-1.37)	Female : 1.27 (0.99-1.62)	0.652	<60 : 1.52 (1.02-2.27)	≥60 : 1.20 (1.06-1.35)	0.248	non-white : 1.26 (0.64-2.50)	white : 1.21 (1.08-1.36)	0.701	Never : 1.26 (1.07-1.47)	Previous_current : 1.18 (1.00-1.38)	0.603	Never : 0.45 (0.12-1.66)	Previous or current : 1.23 (1.10-1.38)	0.106	＜30 : 1.14 (0.98-1.32)	≥30 : 1.36 (1.13-1.64)	0.179
Cholelithiasis	Male : 1.25 (1.07-1.46)	Female : 1.15 (0.96-1.38)	0.715	<60 : 1.31 (1.03-1.69)	≥60 : 1.19 (1.04-1.36)	0.74	non-white : 1.33 (0.83-2.13)	white : 1.21 (1.07-1.37)	0.758	Never : 1.16 (0.98-1.36)	Previous_current : 1.29 (1.09-1.53)	0.384	Never : 1.27 (0.70-2.31)	Previous or current : 1.21 (1.08-1.37)	0.627	＜30 : 1.28 (1.11-1.48)	≥30 : 1.09 (0.90-1.33)	0.023
Gonarthrosis [arthrosis of knee]	Male : 1.20 (1.07-1.35)	Female : 1.11 (0.95-1.30)	0.88	<60 : 1.13 (0.87-1.47)	≥60 : 1.18 (1.07-1.30)	0.512	non-white : 1.42 (1.04-1.94)	white : 1.15 (1.05-1.27)	0.325	Never : 1.15 (1.01-1.31)	Previous_current : 1.20 (1.06-1.37)	0.773	Never : 1.66 (1.03-2.67)	Previous or current : 1.16 (1.06-1.27)	0.117	＜30 : 1.26 (1.12-1.41)	≥30 : 1.04 (0.89-1.22)	0.01
Gastritis and duodenitis	Male : 1.10 (0.99-1.22)	Female : 1.19 (1.04-1.35)	0.423	<60 : 1.26 (1.05-1.50)	≥60 : 1.11 (1.01-1.21)	0.358	non-white : 0.98 (0.71-1.35)	white : 1.15 (1.06-1.25)	0.294	Never : 1.20 (1.08-1.32)	Previous_current : 1.05 (0.92-1.19)	0.038	Never : 1.28 (0.91-1.81)	Previous or current : 1.13 (1.04-1.23)	0.508	＜30 : 1.16 (1.05-1.28)	≥30 : 1.07 (0.92-1.24)	0.186
Chronic renal failure	Male : 1.13 (1.00-1.28)	Female : 1.25 (1.04-1.50)	0.783	<60 : 1.22 (0.76-1.95)	≥60 : 1.16 (1.05-1.29)	0.378	non-white : 1.33 (0.89-2.00)	white : 1.16 (1.04-1.28)	0.367	Never : 1.16 (1.01-1.34)	Previous_current : 1.17 (1.01-1.35)	0.526	Never : 0.96 (0.57-1.60)	Previous or current : 1.18 (1.06-1.31)	0.249	＜30 : 1.16 (1.03-1.32)	≥30 : 1.17 (0.98-1.40)	0.976
Sleep disorders	Male : 1.26 (1.05-1.52)	Female : 1.31 (0.90-1.91)	0.586	<60 : 1.43 (1.09-1.88)	≥60 : 1.18 (0.96-1.46)	0.164	non-white : 0.62 (0.16-2.30)	white : 1.30 (1.10-1.54)	0.037	Never : 1.25 (0.98-1.59)	Previous_current : 1.30 (1.03-1.63)	0.593	Never : 464384580922703028960886.00 (0.00-Inf)	Previous or current : 1.25 (1.05-1.48)	0.035	＜30 : 1.18 (0.92-1.53)	≥30 : 1.36 (1.08-1.71)	0.275
Cerebral infarction	Male : 1.14 (0.96-1.36)	Female : 1.40 (1.10-1.78)	0.236	<60 : 1.12 (0.67-1.88)	≥60 : 1.22 (1.05-1.42)	0.752	non-white : 1.40 (0.78-2.51)	white : 1.20 (1.04-1.39)	0.303	Never : 1.10 (0.90-1.36)	Previous_current : 1.34 (1.10-1.63)	0.277	Never : 0.67 (0.23-1.93)	Previous or current : 1.24 (1.07-1.43)	0.118	＜30 : 1.26 (1.07-1.48)	≥30 : 1.08 (0.81-1.45)	0.435
CI, Confidence Interval. HR: Hazard Ratio.IPFD: Intra-pancreatic Fat Deposition. All models adjusted for baseline covariates. Bold indicates statistically significant interaction (P<0.05).

## Sheet: ST4
Table S4. Summary of GWAS Metadata Used in Mendelian Randomization Analysis
Disease	GWAS ID	Build	Population	Sex	nSNP	Consortium
Intra-pancreatic fat deposition	ebi-a-GCST90016675	HG19/GRCh37	European	Mixed	9275407	UK Biobank
Non-insulin-dependent diabetes mellitus	finn-b-E4_DM2	HG19/GRCh37	European	Mixed	16380440	FinnGen
Senile cataract	finn-b-H7_CATARACTSENILE	HG19/GRCh37	European	Mixed	16380461	FinnGen
Disorders of refraction and accommodation	finn-b-H7_REFRAACCOMMODIS	HG19/GRCh37	European	Mixed	16380456	FinnGen
Heart failure	finn-b-I9_HEARTFAIL_EXNONE	HG19/GRCh37	European	Mixed	16380466	FinnGen
Primary hypertension	finn-b-I9_HYPTENSESS_EXNONE	HG19/GRCh37	European	Mixed	16380466	FinnGen
Cholelithiasis	finn-b-K11_CHOLELITH	HG19/GRCh37	European	Mixed	16380452	FinnGen
Diaphragmatic hernia	finn-b-K11_DIAHER	HG19/GRCh37	European	Mixed	16380395	FinnGen
Gonarthrosis	finn-b-M13_ARTHROSIS_KNEE	HG19/GRCh37	European	Mixed	16380285	FinnGen
Sleep disorders	finn-b-SLEEP	HG19/GRCh37	European	Mixed	16380458	FinnGen

## Sheet: ST5
Table S5. Instrumental variables of intra-pancreatic fat deposition for mendelian randomization analysis.
SNP	Chromosome	Position	Effect Allele	Other Allele	EAF	Beta	SE	P-value	Sample Size
rs11679492	2	208834477	T	C	0.581	0.0492	0.00865	1.3e-08	25617
rs4733612	8	129569999	A	G	0.729	-0.0656	0.00961	8.8e-12	25617
rs115478735	9	136149711	T	A	0.182	0.0793	0.01096	4.7e-13	25617
rs6489511	12	4121433	C	T	0.605	-0.0584	0.00875	2.5e-11	25617
rs7405380	16	88975910	C	G	0.377	0.0634	0.0088	6.1e-13	25617
rs10422861	19	33894846	T	C	0.664	0.0877	0.00901	2.1e-22	25617
EA: Effect Allele; OA: Other Allele; EAF: Effect Allele Frequency.

## Sheet: ST6
Table S6. Predictive performance of logistic regression models utilizing the optimal IPFD cut-off in the training and test sets
Disease/Condition	ICD-10 Code	Training AUC	Training 95% CI	Test AUC	Test 95% CI
Composite outcome	NA	0.58	(0.54-0.62)	0.61	(0.54-0.68)
Non-insulin-dependent diabetes mellitus	E11	0.63	(0.60-0.66)	0.71	(0.68-0.74)
Disorders of refraction and accommodation	H52	0.55	(0.52-0.57)	0.56	(0.52-0.60)
Primary hypertension	I10	0.6	(0.58-0.61)	0.57	(0.54-0.60)
Diaphragmatic hernia	K44	0.55	(0.53-0.58)	0.54	(0.51-0.58)
Senile cataract	H25	0.55	(0.53-0.57)	0.59	(0.56-0.61)
Heart failure	I50	0.58	(0.55-0.62)	0.63	(0.58-0.68)
Cholelithiasis	K80	0.59	(0.55-0.62)	0.63	(0.58-0.68)
Gonarthrosis [arthrosis of knee]	M17	0.57	(0.54-0.60)	0.6	(0.56-0.64)
Gastritis and duodenitis	K29	0.53	(0.51-0.56)	0.56	(0.53-0.59)
Chronic renal failure	N18	0.6	(0.57-0.63)	0.56	(0.50-0.61)
Sleep disorders	G47	0.62	(0.57-0.67)	0.61	(0.52-0.70)
Cerebral infarction	I63	0.58	(0.54-0.62)	0.61	(0.54-0.68)
Note: The table presents the area under the receiver operating characteristic curve (AUC) for simple logistic regression models using the only optimal IPFD cut-off value (a binary predictor: above vs. below cut-off) to predict each disease or the composite outcome. The dataset was randomly split into a training set (70%) and an independent test set (30%). AUC values with their 95% confidence inte…
